# Supplementary material for: miRNA Expression Profiling of the Murine TH-MYCN Neuroblastoma Model Reveals Similarities with Human Tumors and Identifies Novel Candidate MiRNAs
Source: PLoS One. 2011 Dec 2;6(12):e28356. doi: 10.1371/journal.pone.0028356 (PMC3229581; doi:10.1371/journal.pone.0028356)
Supplement: Table S1 — Mouse miRNAs expressed in greater than 10 samples. (XLSX) [file pone.0028356.s005.xlsx]

## Sheet: Table S1
Table S1. Mouse miRNAs expressed in more than 10 samples
mmu-let-7a*
mmu-let-7a
mmu-let-7b*
mmu-let-7b
mmu-let-7c-1*
mmu-let-7c
mmu-let-7d*
mmu-let-7d
mmu-let-7e
mmu-let-7f*
mmu-let-7f
mmu-let-7g*
mmu-let-7g
mmu-let-7i*
mmu-let-7i
mmu-miR-100
mmu-miR-101a
mmu-miR-101b
mmu-miR-103
mmu-miR-106a
mmu-miR-106b*
mmu-miR-106b
mmu-miR-107
mmu-miR-10a*
mmu-miR-10a
mmu-miR-10b*
mmu-miR-10b
mmu-miR-122
mmu-miR-124
mmu-miR-125a-3p
mmu-miR-125a-5p
mmu-miR-125b*
mmu-miR-125b-3p
mmu-miR-125b-5p
mmu-miR-126-3p
mmu-miR-126-5p
mmu-miR-127*
mmu-miR-127
mmu-miR-128a
mmu-miR-129-3p
mmu-miR-129-5p
mmu-miR-130a
mmu-miR-130b*
mmu-miR-130b
mmu-miR-132
mmu-miR-133a
mmu-miR-133b
mmu-miR-134
mmu-miR-135a*
mmu-miR-135a
mmu-miR-135b
mmu-miR-136*
mmu-miR-136
mmu-miR-137
mmu-miR-138*
mmu-miR-138
mmu-miR-139-3p
mmu-miR-139-5p
mmu-miR-140
mmu-miR-141*
mmu-miR-141
mmu-miR-142-3p
mmu-miR-142-5p
mmu-miR-143
mmu-miR-1
mmu-miR-145
mmu-miR-146a
mmu-miR-146b*
mmu-miR-146b
mmu-miR-147
mmu-miR-148a
mmu-miR-148b
mmu-miR-149
mmu-miR-150
mmu-miR-151-3p
mmu-miR-152
mmu-miR-153
mmu-miR-154*
mmu-miR-154
mmu-miR-155
mmu-miR-15a*
mmu-miR-15a
mmu-miR-15b*
mmu-miR-15b
mmu-miR-16*
mmu-miR-16
mmu-miR-17*
mmu-miR-17
mmu-miR-181a-1*
mmu-miR-181a
mmu-miR-181c
mmu-miR-182
mmu-miR-183*
mmu-miR-184
mmu-miR-185
mmu-miR-186*
mmu-miR-186
mmu-miR-187
mmu-miR-188-5p
mmu-miR-18a*
mmu-miR-18a
mmu-miR-190
mmu-miR-190b
mmu-miR-191*
mmu-miR-191
mmu-miR-192
mmu-miR-193*
mmu-miR-193
mmu-miR-193b
mmu-miR-194
mmu-miR-195
mmu-miR-196a*
mmu-miR-196b
mmu-miR-197
mmu-miR-199a-3p
mmu-miR-199a-5p
mmu-miR-199b*
mmu-miR-19a*
mmu-miR-19a
mmu-miR-19b
mmu-miR-200a*
mmu-miR-200a
mmu-miR-200b
mmu-miR-200c
mmu-miR-202-3p
mmu-miR-202-5p
mmu-miR-203
mmu-miR-204
mmu-miR-205
mmu-miR-206
mmu-miR-207
mmu-miR-208
mmu-miR-20a*
mmu-miR-20a
mmu-miR-20b
mmu-miR-21*
mmu-miR-210
mmu-miR-214*
mmu-miR-21
mmu-miR-214
mmu-miR-215
mmu-miR-216b
mmu-miR-218-1*
mmu-miR-218-2*
mmu-miR-218
mmu-miR-219
mmu-miR-22*
mmu-miR-221
mmu-miR-222
mmu-miR-223
mmu-miR-22
mmu-miR-224
mmu-miR-23b
mmu-miR-24-1*
mmu-miR-24-2*
mmu-miR-24
mmu-miR-25
mmu-miR-26a
mmu-miR-26b*
mmu-miR-26b
mmu-miR-27a*
mmu-miR-27a
mmu-miR-27b*
mmu-miR-27b
mmu-miR-28*
mmu-miR-28
mmu-miR-291a-3p
mmu-miR-292-3p
mmu-miR-293
mmu-miR-294
mmu-miR-295
mmu-miR-296-3p
mmu-miR-296-5p
mmu-miR-297a*
mmu-miR-298
mmu-miR-299*
mmu-miR-29a*
mmu-miR-29a
mmu-miR-29b*
mmu-miR-29b
mmu-miR-29c*
mmu-miR-29c
mmu-miR-300*
mmu-miR-300
mmu-miR-301a
mmu-miR-301b
mmu-miR-302a
mmu-miR-302b
mmu-miR-302d
mmu-miR-30a*
mmu-miR-30a
mmu-miR-30b*
mmu-miR-30b
mmu-miR-30c
mmu-miR-30d
mmu-miR-30e*
mmu-miR-30e
mmu-miR-31*
mmu-miR-31
mmu-miR-320
mmu-miR-322*
mmu-miR-322
mmu-miR-323-3p
mmu-miR-32
mmu-miR-324-3p
mmu-miR-324-5p
mmu-miR-325*
mmu-miR-325
mmu-miR-326
mmu-miR-328
mmu-miR-329
mmu-miR-33*
mmu-miR-330*
mmu-miR-331-3p
mmu-miR-331-5p
mmu-miR-335-3p
mmu-miR-335-5p
mmu-miR-337-3p
mmu-miR-337-5p
mmu-miR-338-3p
mmu-miR-339-3p
mmu-miR-339-5p
mmu-miR-340-3p
mmu-miR-340-5p
mmu-miR-342-3p
mmu-miR-342-5p
mmu-miR-344
mmu-miR-345-3p
mmu-miR-345-5p
mmu-miR-34a
mmu-miR-34b-3p
mmu-miR-34c*
mmu-miR-34c
mmu-miR-350
mmu-miR-351
mmu-miR-361
mmu-miR-362-3p
mmu-miR-363
mmu-miR-365
mmu-miR-367
mmu-miR-369-3p
mmu-miR-369-5p
mmu-miR-370
mmu-miR-374
mmu-miR-375
mmu-miR-376a*
mmu-miR-376a
mmu-miR-376b*
mmu-miR-376b
mmu-miR-376c*
mmu-miR-376c
mmu-miR-377
mmu-miR-378*
mmu-miR-378
mmu-miR-379
mmu-miR-380-3p
mmu-miR-380-5p
mmu-miR-381
mmu-miR-382
mmu-miR-383
mmu-miR-384-3p
mmu-miR-384-5p
mmu-miR-409-3p
mmu-miR-409-5p
mmu-miR-410
mmu-miR-411*
mmu-miR-411
mmu-miR-423-5p
mmu-miR-425*
mmu-miR-425
mmu-miR-429
mmu-miR
mmu-miR
mmu-miR
mmu-miR
mmu-miR
mmu-miR-449a
mmu-miR-449c
mmu-miR-450a-5p
mmu-miR-451
mmu-miR-453
mmu-miR-455*
mmu-miR-455
mmu-miR-465a-3p
mmu-miR-465b-5p
mmu-miR-466b-3-3p
mmu-miR-466d-3p
mmu-miR-467a*
mmu-miR-467a
mmu-miR-467b*
mmu-miR-467b
mmu-miR-467c
mmu-miR-467d
mmu-miR-467e
mmu-miR-470*
mmu-miR-483*
mmu-miR-484
mmu-miR-485*
mmu-miR-485
mmu-miR-488
mmu-miR-491
mmu-miR-493
mmu-miR-494
mmu-miR-495
mmu-miR-496
mmu-miR-497
mmu-miR-500
mmu-miR-501-3p
mmu-miR-503*
mmu-miR-503
mmu-miR-532-3p
mmu-miR-532-5p
mmu-miR-539
mmu-miR-540-5p
mmu-miR-542-3p
mmu-miR-542-5p
mmu-miR-543
mmu-miR-544
mmu-miR-546
mmu-miR-547
mmu-miR-551b
mmu-miR-574-3p
mmu-miR-582-5p
mmu-miR-590-5p
mmu-miR-592
mmu-miR-598
mmu-miR-615-3p
mmu-miR-615-5p
mmu-miR-652
mmu-miR-665
mmu-miR-666-5p
mmu-miR-667
mmu-miR-668
mmu-miR-669a
mmu-miR-671-3p
mmu-miR-672
mmu-miR-673-3p
mmu-miR-673-5p
mmu-miR-674*
mmu-miR-674
mmu-miR-675-3p
mmu-miR-676*
mmu-miR-676
mmu-miR-677
mmu-miR-678
mmu-miR-679
mmu-miR-680
mmu-miR-682
mmu-miR-685
mmu-miR-690
mmu-miR-692
mmu-miR-694
mmu-miR-696
mmu-miR-697
mmu-miR-699
mmu-miR-700
mmu-miR-701
mmu-miR-702
mmu-miR-704
mmu-miR-706
mmu-miR-708
mmu-miR-709
mmu-miR-715
mmu-miR-720
mmu-miR-721
mmu-miR-741
mmu-miR-744*
mmu-miR-744
mmu-miR-760
mmu-miR-763
mmu-miR-764-5p
mmu-miR-770-3p
mmu-miR-7a*
mmu-miR-7a
mmu-miR-7b
mmu-miR-801
mmu-miR-802
mmu-miR-804
mmu-miR-805
mmu-miR-872*
mmu-miR-872
mmu-miR-875-5p
mmu-miR-877*
mmu-miR-877
mmu-miR-878-3p
mmu-miR-879*
mmu-miR-879
mmu-miR-9*
mmu-miR-92a
mmu-miR-93*
mmu-miR-93
mmu-miR-9
mmu-miR-96
mmu-miR-98
mmu-miR-99a
mmu-miR-99b*
mmu-miR-99b
rno-let-7e*
rno-miR-125b*
rno-miR-136*
rno-miR-1
rno-miR-148b-5p
rno-miR-17-3p
rno-miR-190b
rno-miR-196c
rno-miR-204*
rno-miR-207
rno-miR-20b-5p
rno-miR-219-1-3p
rno-miR-224
rno-miR-23a*
rno-miR-29b-2*
rno-miR-30d*
rno-miR-327
rno-miR-339-3p
rno-miR-344-5p
rno-miR-345-3p
rno-miR-347
rno-miR-351
rno-miR-352
rno-miR-379*
rno-miR-381
rno-miR-382*
rno-miR-450a
rno-miR-463
rno-miR-489
rno-miR-493
rno-miR-532-5p
rno-miR-598-5p
rno-miR-664
rno-miR-743a
rno-miR-758
rno-miR-7a*
rno-miR-99a*
snoRNA135
snoRNA202
snoRNA429
U87
Y1
MammU6
