# Supplementary material for: miRNA Expression Profiling of the Murine TH-MYCN Neuroblastoma Model Reveals Similarities with Human Tumors and Identifies Novel Candidate MiRNAs
Source: PLoS One. 2011 Dec 2;6(12):e28356. doi: 10.1371/journal.pone.0028356 (PMC3229581; doi:10.1371/journal.pone.0028356)
Supplement: Table S2 — miRNAs differentially expressed in mouse tumors compared to adrenals. (XLSX) [file pone.0028356.s006.xlsx]

## Sheet: Table S2
Table S2. miRNAs differentially expressed in mouse tumors compared to adrenals
miRNA name	p-value corr	Fold change	Conserved	Bray et al.	Mestdagh et al.
mmu-miR-296-3p	0.000554313	n.e in AG	x
mmu-miR-465a-3p	0.0187805	n.e in AG
mmu-miR-680	0.000554313	n.e in AG
mmu-miR-770-3p	0.0187805	n.e in AG
mmu-miR-453	0.0174435	1284.19
mmu-miR-804	0.000854618	177.147
mmu-miR-665	0.000912058	136.758
mmu-miR-540-5p	0.000887746	89.3451
mmu-miR-685	0.000436506	74.397
mmu-miR-325	0.000938599	60.9306
mmu-miR-323-3p	1.6048e-06	49.4077	x	↓
mmu-miR-9	1.12336e-05	43.2208	x	↑	↑
mmu-miR-370	1.6048e-06	39.3751	x
mmu-miR-124	1.6048e-06	35.8088	x
mmu-miR-682	0.00126604	31.2416
mmu-miR-18a	1.6048e-06	29.9933	x	↑	↑
mmu-miR-543	1.6048e-06	23.7101	x
mmu-miR-409-3p	1.6048e-06	23.1126	x
mmu-miR-431	1.6048e-06	21.507	x
mmu-miR-383	0.00224929	19.6383
mmu-miR-801	1.92576e-05	19.4902
mmu-miR-298	1.92576e-05	19.0041
mmu-miR-485*	1.6048e-06	18.3915
mmu-miR-154*	1.6048e-06	16.9549	x
mmu-miR-325*	0.00482024	16.7911
mmu-miR-134	1.6048e-06	16.2927	x
mmu-miR-488	0.000943646	15.7524
mmu-miR-431*	0.0131978	15.3881	x
mmu-miR-495	1.6048e-06	14.9384	x
mmu-miR-666-5p	0.00213596	12.5548
mmu-miR-376b	4.81441e-05	12.0693
mmu-miR-673-3p	1.6048e-06	12.0478
mmu-miR-9*	0.00532634	11.9347	x	↑
mmu-miR-130b*	1.6048e-06	11.9058
mmu-miR-344	1.6048e-06	11.7862
mmu-miR-494	3.20961e-06	8.66378	x	↓
mmu-miR-369-5p	3.04912e-05	8.57644	x	↓
mmu-miR-135a	1.6048e-06	8.36113	x
mmu-miR-706	0.000223068	8.11884
mmu-miR-673-5p	0.00416286	8.02804
mmu-miR-411*	1.6048e-06	7.92574	x
mmu-miR-760	0.0384254	7.41054
mmu-miR-879*	1.6048e-06	7.26728
mmu-miR-369-3p	0.000155666	6.65172	x
mmu-miR-106a	1.6048e-06	6.63007
mmu-miR-17	1.6048e-06	6.42453	x	↑
mmu-miR-300*	0.000223068	6.34324
mmu-miR-128a	3.20961e-06	5.82461
mmu-miR-218	0.000810425	5.79727	x
mmu-miR-410	3.04912e-05	5.58221	x	↓
mmu-miR-218-1*	3.04912e-05	5.53709
mmu-miR-20b	1.6048e-06	5.53344	x	↑	↑
mmu-miR-19a	3.20961e-06	5.1822	x	↑	↑
mmu-miR-300	0.00856804	5.16259
mmu-miR-667	0.000107522	5.12234
mmu-miR-382	6.41921e-06	5.02491	x
mmu-miR-384-5p	1.92576e-05	4.95849
mmu-miR-376c	1.12336e-05	4.84706
mmu-miR-20a	0.000436506	4.66883	x	↑	↑
mmu-miR-92a	1.6048e-06	4.38254
mmu-miR-19b	0.0019033	4.32189	x	↑
mmu-miR-337-3p	7.22161e-05	4.12281
mmu-miR-18a*	1.92576e-05	4.09635
mmu-miR-544	0.00322886	4.09471
mmu-miR-130b	4.81441e-05	4.0598	x	↑
mmu-miR-337-5p	7.22161e-05	3.98438
mmu-miR-376a	0.000810425	3.86876
mmu-miR-20a*	0.000107522	3.82859
mmu-miR-335-3p	4.81441e-05	3.67587	x
mmu-miR-106b*	0.00416286	3.65695	x
mmu-miR-375	0.000312937	3.46004	x
mmu-miR-380-5p	0.000223068	3.40763
mmu-miR-433	0.00249065	3.40025	x	↓
mmu-miR-384-3p	0.00416286	3.39199
mmu-miR-342-3p	0.00108645	3.339	x
mmu-miR-93	0.000223068	3.00709	x	↑
mmu-miR-381	0.00108645	3.00005	x
mmu-miR-96	0.00351048	2.77587	x
mmu-miR-106b	0.000436506	2.70601	x
mmu-miR-25	0.000436506	2.52929	x	↑
mmu-miR-411	0.00532634	2.07146	x	↓
mmu-miR-671-3p	0.00532634	0.423557	x
mmu-miR-652	0.00532634	0.410249	x
mmu-miR-320	0.000312937	0.404647	x
mmu-miR-99b	3.04912e-05	0.400437	x
mmu-miR-122	0.00845674	0.391354	x
mmu-miR-27a*	0.00416286	0.388505	x
mmu-miR-125a-5p	0.000810425	0.364982	x
mmu-miR-24-1*	0.000312937	0.346808
mmu-miR-328	1.6048e-06	0.335495	x	↓	↓
mmu-miR-27b	1.92576e-05	0.329735	x
mmu-miR-130a	1.6048e-06	0.32664	x		↑
mmu-miR-214*	0.00677869	0.321944	x
mmu-miR-210	0.0134787	0.306712	x
mmu-miR-574-3p	0.00249065	0.301775	x
mmu-miR-27a	3.04912e-05	0.293125	x
mmu-miR-199b*	0.0019033	0.291416
mmu-miR-99b*	7.22161e-05	0.288102	x
mmu-miR-30d	4.81441e-05	0.280822	x		↓
mmu-miR-30a	1.92576e-05	0.277213	x		↓
mmu-miR-339-3p	0.00416286	0.263869	x
mmu-let-7e	1.6048e-06	0.259763	x
mmu-miR-221	0.00416286	0.255682	x
mmu-let-7d	3.04912e-05	0.250828	x
mmu-miR-152	0.000223068	0.250793	x	↓
mmu-miR-199a-5p	0.00322886	0.237378	x
mmu-miR-139-3p	0.00317211	0.233844	x
mmu-miR-674*	6.41921e-06	0.225165
mmu-miR-24-2*	0.0107795	0.224494
mmu-miR-26b	0.000155666	0.219641	x		↓
mmu-miR-139-5p	3.20961e-06	0.217036
mmu-miR-676	3.04912e-05	0.214809
mmu-miR-378*	0.00144593	0.209961	x
mmu-let-7a	0.00416286	0.20071	x
mmu-miR-30e*	1.12336e-05	0.195374	x	↓
mmu-miR-107	1.6048e-06	0.19283	x
mmu-let-7f	0.0134787	0.189144	x
mmu-miR-491	0.00856804	0.173513	x	↓	↓
mmu-miR-26a	1.6048e-06	0.170919	x		↓
mmu-miR-26b*	0.000312937	0.169545	x
mmu-miR-345-5p	0.0207758	0.16464
mmu-miR-547	0.0136687	0.158314
mmu-miR-30a*	3.04912e-05	0.156792	x	↓
mmu-miR-30e	1.6048e-06	0.154361	x		↓
mmu-miR-423-5p	0.00108645	0.15392	x
mmu-miR-193b	3.20961e-06	0.153223
mmu-miR-22	0.00108645	0.148544	x
mmu-miR-23b	1.6048e-06	0.148429	x
mmu-miR-203	0.00322886	0.145192	x
mmu-let-7i*	0.0189339	0.14086	x
mmu-miR-322	3.20961e-06	0.140731
mmu-miR-29a*	0.0256175	0.140236	x
mmu-miR-676*	0.00144593	0.135331
mmu-miR-185	3.04912e-05	0.127979	x
mmu-let-7d*	0.0188252	0.0873352	x
mmu-miR-219	0.00407756	0.0867672	x
mmu-miR-322*	1.6048e-06	0.0836145
mmu-miR-192	0.0019033	0.0811966	x
mmu-miR-204	1.6048e-06	0.078941	x	↓
mmu-miR-503*	1.6048e-06	0.0779293
mmu-miR-125a-3p	0.00376125	0.0710672	x
mmu-miR-674	0.00616042	0.0686126
mmu-miR-455*	3.20961e-06	0.064134	x
mmu-miR-294	0.00326415	0.061039
mmu-miR-10a	1.6048e-06	0.0586093	x
mmu-miR-450a-5p	1.6048e-06	0.0495513	x
mmu-miR-182	0.00108645	0.0449069
mmu-miR-193*	1.6048e-06	0.0389501
mmu-miR-365	1.6048e-06	0.0293076	x
mmu-miR-455	1.6048e-06	0.0274636
mmu-miR-351	0.00290687	0.0216801
mmu-miR-202-3p	0.00253638	0.00817858
mmu-miR-193	0.000759944	0.00704164	x
mmu-miR-295	0.000666954	0.00375384
mmu-miR-293	0.000835425	0.00361344
mmu-miR-187	0.038303	0.00135656	x
mmu-miR-202-5p	0.000554313	0.0013495
mmu-miR-292-3p	0.000475197	0.000984662
mmu-miR-291a-3p	7.66633e-05	n.e. in Tum
n.e. in Tum = not expressed in Tumors				n.e in AG = not expressed in Adrenals
