# Supplementary material for: miRNA Expression Profiling of the Murine TH-MYCN Neuroblastoma Model Reveals Similarities with Human Tumors and Identifies Novel Candidate MiRNAs
Source: PLoS One. 2011 Dec 2;6(12):e28356. doi: 10.1371/journal.pone.0028356 (PMC3229581; doi:10.1371/journal.pone.0028356)
Supplement: Table S3 — miRNAs homologue between mouse and human. (XLSX) [file pone.0028356.s007.xlsx]

## Sheet: Table S3
Table S3. miRNAs homologue between mouse and human
Mouse miRNA	Human miRNA
mmu-let-7a	hsa-let-7a
mmu-let-7b	hsa-let-7b
mmu-let-7b*	hsa-let-7b*
mmu-let-7c	hsa-let-7c
mmu-let-7d	hsa-let-7d
mmu-let-7d*	hsa-let-7d*
mmu-let-7e	hsa-let-7e
mmu-let-7e*	hsa-let-7e*
mmu-let-7f	hsa-let-7f
mmu-let-7f-1*	hsa-let-7f-1*
mmu-let-7g	hsa-let-7g
mmu-let-7i	hsa-let-7i
mmu-let-7i*	hsa-let-7i*
mmu-miR-1	hsa-miR-1
mmu-miR-100	hsa-miR-100
mmu-miR-101a	hsa-miR-101
mmu-miR-103	hsa-miR-103
mmu-miR-103-2*	hsa-miR-103-2*
mmu-miR-106b	hsa-miR-106b
mmu-miR-106b*	hsa-miR-106b*
mmu-miR-107	hsa-miR-107
mmu-miR-10a	hsa-miR-10a
mmu-miR-10a*	hsa-miR-10a*
mmu-miR-10b	hsa-miR-10b
mmu-miR-1197	hsa-miR-1197
mmu-miR-122	hsa-miR-122
mmu-miR-124	hsa-miR-124
mmu-miR-124*	hsa-miR-124*
mmu-miR-1247	hsa-miR-1247
mmu-miR-1249	hsa-miR-1249
mmu-miR-1251	hsa-miR-1251
mmu-miR-125a-3p	hsa-miR-125a-3p
mmu-miR-125a-5p	hsa-miR-125a-5p
mmu-miR-125b-1-3p	hsa-miR-125b-1*
mmu-miR-125b-5p	hsa-miR-125b
mmu-miR-126-3p	hsa-miR-126
mmu-miR-126-5p	hsa-miR-126*
mmu-miR-127	hsa-miR-127-3p
mmu-miR-127*	hsa-miR-127-5p
mmu-miR-128	hsa-miR-128
mmu-miR-129-1-3p	hsa-miR-129*
mmu-miR-129-2-3p	hsa-miR-129-3p
mmu-miR-129-5p	hsa-miR-129-5p
mmu-miR-1298	hsa-miR-1298
mmu-miR-130a	hsa-miR-130a
mmu-miR-130b	hsa-miR-130b
mmu-miR-132	hsa-miR-132
mmu-miR-133a	hsa-miR-133a
mmu-miR-133b	hsa-miR-133b
mmu-miR-134	hsa-miR-134
mmu-miR-135a	hsa-miR-135a
mmu-miR-135a-1*	hsa-miR-135a*
mmu-miR-135b	hsa-miR-135b
mmu-miR-135b*	hsa-miR-135b*
mmu-miR-137	hsa-miR-137
mmu-miR-138	hsa-miR-138
mmu-miR-139-5p	hsa-miR-139-5p
mmu-miR-140	hsa-miR-140-5p
mmu-miR-140*	hsa-miR-140-3p
mmu-miR-141	hsa-miR-141
mmu-miR-142-3p	hsa-miR-142-3p
mmu-miR-142-5p	hsa-miR-142-5p
mmu-miR-143	hsa-miR-143
mmu-miR-144	hsa-miR-144
mmu-miR-145	hsa-miR-145
mmu-miR-146a	hsa-miR-146a
mmu-miR-146b	hsa-miR-146b-5p
mmu-miR-147	hsa-miR-147b
mmu-miR-148a	hsa-miR-148a
mmu-miR-148a*	hsa-miR-148a*
mmu-miR-148b	hsa-miR-148b
mmu-miR-149	hsa-miR-149
mmu-miR-150	hsa-miR-150
mmu-miR-151-5p	hsa-miR-151-5p
mmu-miR-152	hsa-miR-152
mmu-miR-153	hsa-miR-153
mmu-miR-154	hsa-miR-154
mmu-miR-154*	hsa-miR-154*
mmu-miR-15a	hsa-miR-15a
mmu-miR-15b	hsa-miR-15b
mmu-miR-15b*	hsa-miR-15b*
mmu-miR-16	hsa-miR-16
mmu-miR-17	hsa-miR-17
mmu-miR-181a	hsa-miR-181a
mmu-miR-181a-1*	hsa-miR-181a*
mmu-miR-181b	hsa-miR-181b
mmu-miR-181c	hsa-miR-181c
mmu-miR-181d	hsa-miR-181d
mmu-miR-183	hsa-miR-183
mmu-miR-183*	hsa-miR-183*
mmu-miR-184	hsa-miR-184
mmu-miR-185	hsa-miR-185
mmu-miR-186	hsa-miR-186
mmu-miR-187	hsa-miR-187
mmu-miR-188-3p	hsa-miR-188-3p
mmu-miR-188-5p	hsa-miR-188-5p
mmu-miR-18a	hsa-miR-18a
mmu-miR-190	hsa-miR-190
mmu-miR-190b	hsa-miR-190b
mmu-miR-191	hsa-miR-191
mmu-miR-192	hsa-miR-192
mmu-miR-192*	hsa-miR-192*
mmu-miR-193	hsa-miR-193a-3p
mmu-miR-193b*	hsa-miR-193b*
mmu-miR-194	hsa-miR-194
mmu-miR-194-2*	hsa-miR-194*
mmu-miR-195	hsa-miR-195
mmu-miR-195*	hsa-miR-195*
mmu-miR-196a	hsa-miR-196a
mmu-miR-196b	hsa-miR-196b
mmu-miR-196b*	hsa-miR-196b*
mmu-miR-199a-3p	hsa-miR-199a-3p
mmu-miR-199a-3p	hsa-miR-199b-3p
mmu-miR-199a-5p	hsa-miR-199a-5p
mmu-miR-199b	hsa-miR-199a-3p
mmu-miR-199b	hsa-miR-199b-3p
mmu-miR-19a	hsa-miR-19a
mmu-miR-19b	hsa-miR-19b
mmu-miR-19b-1*	hsa-miR-19b-1*
mmu-miR-200a	hsa-miR-200a
mmu-miR-200a*	hsa-miR-200a*
mmu-miR-200b	hsa-miR-200b
mmu-miR-200b*	hsa-miR-200b*
mmu-miR-200c	hsa-miR-200c
mmu-miR-200c*	hsa-miR-200c*
mmu-miR-203	hsa-miR-203
mmu-miR-204	hsa-miR-204
mmu-miR-205	hsa-miR-205
mmu-miR-206	hsa-miR-206
mmu-miR-208a-3p	hsa-miR-208a
mmu-miR-208b	hsa-miR-208b
mmu-miR-20a	hsa-miR-20a
mmu-miR-20b	hsa-miR-20b
mmu-miR-21	hsa-miR-21
mmu-miR-210	hsa-miR-210
mmu-miR-214	hsa-miR-214
mmu-miR-214*	hsa-miR-214*
mmu-miR-216a	hsa-miR-216a
mmu-miR-216b	hsa-miR-216b
mmu-miR-218	hsa-miR-218
mmu-miR-218-2*	hsa-miR-218-2*
mmu-miR-219-3p	hsa-miR-219-2-3p
mmu-miR-219-5p	hsa-miR-219-5p
mmu-miR-22	hsa-miR-22
mmu-miR-22*	hsa-miR-22*
mmu-miR-221	hsa-miR-221
mmu-miR-222	hsa-miR-222
mmu-miR-223	hsa-miR-223
mmu-miR-23a	hsa-miR-23a
mmu-miR-23a*	hsa-miR-23a*
mmu-miR-23b	hsa-miR-23b
mmu-miR-24	hsa-miR-24
mmu-miR-25	hsa-miR-25
mmu-miR-26a	hsa-miR-26a
mmu-miR-26a-1*	hsa-miR-26a-1*
mmu-miR-26b	hsa-miR-26b
mmu-miR-26b*	hsa-miR-26b*
mmu-miR-27a	hsa-miR-27a
mmu-miR-27a*	hsa-miR-27a*
mmu-miR-27b	hsa-miR-27b
mmu-miR-27b*	hsa-miR-27b*
mmu-miR-28	hsa-miR-28-5p
mmu-miR-296-3p	hsa-miR-296-3p
mmu-miR-296-5p	hsa-miR-296-5p
mmu-miR-299*	hsa-miR-299-5p
mmu-miR-29a	hsa-miR-29a
mmu-miR-29a*	hsa-miR-29a*
mmu-miR-29b	hsa-miR-29b
mmu-miR-29c	hsa-miR-29c
mmu-miR-29c*	hsa-miR-29c*
mmu-miR-301a	hsa-miR-301a
mmu-miR-302a	hsa-miR-302a
mmu-miR-302b	hsa-miR-302b
mmu-miR-302d	hsa-miR-302d
mmu-miR-3074-1-3p	hsa-miR-3074
mmu-miR-30a	hsa-miR-30a
mmu-miR-30a*	hsa-miR-30a*
mmu-miR-30b	hsa-miR-30b
mmu-miR-30c	hsa-miR-30c
mmu-miR-30c-1*	hsa-miR-30c-1*
mmu-miR-30c-2*	hsa-miR-30c-2*
mmu-miR-30d	hsa-miR-30d
mmu-miR-30d*	hsa-miR-30d*
mmu-miR-30e	hsa-miR-30e
mmu-miR-30e*	hsa-miR-30e*
mmu-miR-3107	hsa-miR-486-5p
mmu-miR-32	hsa-miR-32
mmu-miR-320	hsa-miR-320a
mmu-miR-323-3p	hsa-miR-323-3p
mmu-miR-323-5p	hsa-miR-323-5p
mmu-miR-324-5p	hsa-miR-324-5p
mmu-miR-328	hsa-miR-328
mmu-miR-33	hsa-miR-33a
mmu-miR-33*	hsa-miR-33a*
mmu-miR-330	hsa-miR-330-5p
mmu-miR-331-3p	hsa-miR-331-3p
mmu-miR-331-5p	hsa-miR-331-5p
mmu-miR-335-3p	hsa-miR-335*
mmu-miR-335-5p	hsa-miR-335
mmu-miR-338-3p	hsa-miR-338-3p
mmu-miR-338-5p	hsa-miR-338-5p
mmu-miR-339-5p	hsa-miR-339-5p
mmu-miR-340-3p	hsa-miR-340*
mmu-miR-340-5p	hsa-miR-340
mmu-miR-342-3p	hsa-miR-342-3p
mmu-miR-34a	hsa-miR-34a
mmu-miR-34c	hsa-miR-34c-5p
mmu-miR-361	hsa-miR-361-5p
mmu-miR-363-3p	hsa-miR-363
mmu-miR-365	hsa-miR-365
mmu-miR-367	hsa-miR-367
mmu-miR-369-3p	hsa-miR-369-3p
mmu-miR-369-5p	hsa-miR-369-5p
mmu-miR-370	hsa-miR-370
mmu-miR-374	hsa-miR-374b
mmu-miR-375	hsa-miR-375
mmu-miR-377	hsa-miR-377
mmu-miR-377*	hsa-miR-377*
mmu-miR-378	hsa-miR-378
mmu-miR-378*	hsa-miR-378*
mmu-miR-379	hsa-miR-379
mmu-miR-379*	hsa-miR-379*
mmu-miR-381	hsa-miR-381
mmu-miR-382	hsa-miR-382
mmu-miR-409-3p	hsa-miR-409-3p
mmu-miR-409-5p	hsa-miR-409-5p
mmu-miR-410	hsa-miR-410
mmu-miR-411	hsa-miR-411
mmu-miR-411*	hsa-miR-411*
mmu-miR-421	hsa-miR-421
mmu-miR-423-3p	hsa-miR-423-3p
mmu-miR-423-5p	hsa-miR-423-5p
mmu-miR-425	hsa-miR-425
mmu-miR-431	hsa-miR-431
mmu-miR-431*	hsa-miR-431*
mmu-miR-433	hsa-miR-433
mmu-miR-448-3p	hsa-miR-448
mmu-miR-449a	hsa-miR-449a
mmu-miR-450a	hsa-miR-450a
mmu-miR-451	hsa-miR-451
mmu-miR-455*	hsa-miR-455-5p
mmu-miR-484	hsa-miR-484
mmu-miR-485	hsa-miR-485-5p
mmu-miR-486	hsa-miR-486-5p
mmu-miR-486*	hsa-miR-486-3p
mmu-miR-487b	hsa-miR-487b
mmu-miR-490-3p	hsa-miR-490-3p
mmu-miR-490-5p	hsa-miR-490-5p
mmu-miR-491	hsa-miR-491-5p
mmu-miR-491*	hsa-miR-491-3p
mmu-miR-494	hsa-miR-494
mmu-miR-495	hsa-miR-495
mmu-miR-496	hsa-miR-496
mmu-miR-499	hsa-miR-499-5p
mmu-miR-504	hsa-miR-504
mmu-miR-532-3p	hsa-miR-532-3p
mmu-miR-532-5p	hsa-miR-532-5p
mmu-miR-539-5p	hsa-miR-539
mmu-miR-542-3p	hsa-miR-542-3p
mmu-miR-543	hsa-miR-543
mmu-miR-551b	hsa-miR-551b
mmu-miR-568	hsa-miR-568
mmu-miR-574-3p	hsa-miR-574-3p
mmu-miR-574-5p	hsa-miR-574-5p
mmu-miR-590-3p	hsa-miR-590-3p
mmu-miR-590-5p	hsa-miR-590-5p
mmu-miR-615-3p	hsa-miR-615-3p
mmu-miR-615-5p	hsa-miR-615-5p
mmu-miR-652	hsa-miR-652
mmu-miR-653	hsa-miR-653
mmu-miR-654-3p	hsa-miR-654-3p
mmu-miR-671-3p	hsa-miR-671-3p
mmu-miR-671-5p	hsa-miR-671-5p
mmu-miR-708	hsa-miR-708
mmu-miR-708*	hsa-miR-708*
mmu-miR-744	hsa-miR-744
mmu-miR-744*	hsa-miR-744*
mmu-miR-759	hsa-miR-759
mmu-miR-760-3p	hsa-miR-760
mmu-miR-761	hsa-miR-761
mmu-miR-7a	hsa-miR-7
mmu-miR-7a-1*	hsa-miR-7-1*
mmu-miR-873	hsa-miR-873
mmu-miR-874	hsa-miR-874
mmu-miR-875-5p	hsa-miR-875-5p
mmu-miR-877	hsa-miR-877
mmu-miR-9	hsa-miR-9
mmu-miR-9*	hsa-miR-9*
mmu-miR-92b	hsa-miR-92b
mmu-miR-93	hsa-miR-93
mmu-miR-93*	hsa-miR-93*
mmu-miR-96	hsa-miR-96
mmu-miR-98	hsa-miR-98
mmu-miR-99a	hsa-miR-99a
mmu-miR-99b	hsa-miR-99b
mmu-miR-99b*	hsa-miR-99b*
