# Supplementary material for: miRNA Expression Profiling of the Murine TH-MYCN Neuroblastoma Model Reveals Similarities with Human Tumors and Identifies Novel Candidate MiRNAs
Source: PLoS One. 2011 Dec 2;6(12):e28356. doi: 10.1371/journal.pone.0028356 (PMC3229581; doi:10.1371/journal.pone.0028356)
Supplement: Table S4 — PCA loadings based on miRNA differentially expressed in human MNA compared to non-MNA. (XLSX) [file pone.0028356.s008.xlsx]

## Sheet: Table S4
Table S4. PCA loadings based on miRNA differentially expressed in human MNA compared to nonMNA
miRNA name	PC1	miRNA name	PC2
miR-93	-0.257	miR-17	-0.284
miR-19a	-0.246	miR-25	-0.267
miR-19b	-0.227	miR-20b	-0.254
miR-20a	-0.224	miR-15b	-0.241
miR-130b	-0.216	miR-18a	-0.209
miR-18a	-0.184	miR-494	-0.204
miR-9*	-0.173	miR-410	-0.193
miR-9	-0.161	miR-20a	-0.189
miR-148b	-0.147	miR-411	-0.174
miR-331-3p	-0.115	miR-19b	-0.161
miR-149	-0.086	miR-9	-0.151
miR-20b	-0.074	miR-130b	-0.147
miR-25	-0.06	miR-379	-0.144
miR-324-5p	-0.043	miR-19a	-0.143
miR-539	-0.031	miR-369-5p	-0.143
miR-491	-0.017	miR-9*	-0.108
miR-496	-0.006	miR-148a	-0.082
miR-15b	0.01	miR-154	-0.081
miR-146a	0.026	miR-551b	-0.072
miR-17	0.028	miR-409-5p	-0.07
