# Supplementary material for: miRNA Expression Profiling of the Murine TH-MYCN Neuroblastoma Model Reveals Similarities with Human Tumors and Identifies Novel Candidate MiRNAs
Source: PLoS One. 2011 Dec 2;6(12):e28356. doi: 10.1371/journal.pone.0028356 (PMC3229581; doi:10.1371/journal.pone.0028356)
Supplement: Table S5 — PCA loadings based on miRNA differentially expressed in mouse tumors compared to adrenals. (XLSX) [file pone.0028356.s009.xlsx]

## Sheet: Table S5
Table S5. PCA loadings based on miRNA differentially expressed in mouse tumors compared to adrenals
miRNA	PC1	miRNA	PC2
miR-10a	-0.212699	miR-411	-0.237326
miR-30a	-0.204529	miR-410	-0.213512
miR-30d	-0.197088	miR-382	-0.207749
let-7f	-0.184591	miR-495	-0.204527
miR-22	-0.181982	miR-494	-0.203909
miR-23b	-0.180564	let-7e	-0.199556
miR-27a	-0.178282	miR-381	-0.195982
miR-30a*	-0.172052	miR-369-3p	-0.194891
miR-185	-0.161796	let-7d	-0.181437
miR-30e*	-0.160019	miR-369-5p	-0.180835
miR-26b	-0.159762	miR-328	-0.177536
miR-203	-0.153272	miR-134	-0.172392
let-7d	-0.152966	miR-30e*	-0.166257
miR-152	-0.149646	miR-203	-0.154581
miR-27b	-0.144775	miR-17	-0.154329
let-7e	-0.132018	miR-375	-0.153403
miR-328	-0.11815	miR-185	-0.147946
let-7a	-0.11471	miR-30a*	-0.144117
miR-130a	-0.112461	miR-152	-0.142031
miR-99b	-0.102618	miR-27a	-0.127835
